# Supplementary material for: PR interval genome-wide association meta-analysis identifies 50 loci associated with atrial and atrioventricular electrical activity
Source: Nat Commun. 2018 Jul 25;9:2904. doi: 10.1038/s41467-018-04766-9 (PMC6060178; doi:10.1038/s41467-018-04766-9)
Supplement: Supplementary file 3 — Supplementary Data 1 [file 41467_2018_4766_MOESM3_ESM.xlsx]

## Sheet: Sheet1
Supplementary Data 1: Cohort information: cohort characteristics
Short name	Long name	Study design	Sample size (n) after exclu-sions	Mean PR interval (sd)	Mean age (sd)	Mean height (sd)	Mean BMI (sd)	n Females (%)
AGES-Reykjavik	Age, Gene/Environment Susceptibility-Reykjavik Study	Population-based	3040	160.0 (54.7)	76.4 (5.5)	167.0 (9.3)	27.1 (4.5)	1773 (58.3)
Amish	Amish Studies	Population based "founder" cohort	1292	165.9 (25.0)	49.9 (15.9)	165.7 (8.8)	27.4 (4.4)	662 (51.2)
ARIC	Atherosclerosis Risk in Communities	Population-based	8038	160.2 (23.1)	54.0 (5.7)	168.6 (9.4)	26.8 (4.7)	4356 (54.2)
BioVU	Vanderbilt BioVU	Records of subjects with normal ECGs defined b a validated EMR algorithm	2334	156.8 (17.6)	50.0 (14.5)	169.8 (12.8)	29.1 (7.7)	1343 (57.6)
BLSA	Baltimore Longitudinal Study of Aging	Population based cohort study	457	171.5 (28.4)	67.9 (14.2)	169.3 (9.8)	26.6 (4.7)	235 (51.4)
BRIGHT	The British Genetics of Hypertension	Hypertension Cases	1374	167.1 (25.9)	59.3 (12.1)	166.3 (9.1)	27.4 (3.7)	849 (61.8)
CARL	INGI-Carlantino	Isolated population	442	148 (20.4)	44.6 (20.3)	157.3(13.7)	26.2 (5.6)	270 (61.1)
CHS	Cardiovascular Health Study	Population-based	3030	166.5 (27.9)	72.1 (5.3)	164.4 (9.3)	26.3 (4.5)	1867 (61.3)
CROATIA-Korcula	CROATIA-Korcula	Isolate	367	160.2 (23.8)	54.5 (13.5)	167.8 (9.1)	28.0 (4.2)	237 (64.6)
CROATIA-Split	CROATIA-Split	Population	388	159.0 (23.0)	49.3 (14.7)	171.2 (9.1)	26.7 (4.1)	251 (64.7)
deCODE	deCODE Electrocardiogram Traits	Population	8961	173 (26)	68.9 (13.7)			4875 (54.4)
ERF	Erasmus Rucphen Family Study	Family-based population study	1874	152.3 (22.7)	47.4 (14.2)	167.3 (9.3)	26.7 (4.6)	1080 (57.6)
FHS	Framingham Heart Study	Community-based cohort	7837	152.0 (21.9)	40.0 (10.4)	169.0 (9.5)	26.0 (4.9)	4249 (54.2)
FVG	INGI-FVG	Isolated population	1035	160.9(26.1)	50.6 (15.8)	169.0 (8.9)	25.3 (4.5)	600 (48)
GHS	Gutenberg Health Study	Population-based	3040	160.2 (24.5)	55.8 (10.9)	55.8 (10.9)	27.2 (4.7)	1493 (49.0)
Health ABC	Health, Aging, and Body Composition Study	Longitudinal cohort study	1442	170.0 (28.2)	73.7 (2.8)	166.5 (93.7)	26.7 (4.1)	708 (49.1)
InCHIANTI	Invecchiare in Chianti	Population based cohort study	945	164.8 (27.7)	66.3 (15.5)	160.0 (9.9)	27.1 (4.1)	542 (57.4)
KORA F3	Kooperative Gesundheitsforschung in der Region Augsburg	Population study - followup	1426	163.0 (23.2)	61.4 (9.9)	167.1 (9.1)	27.9 (4.4)	726 (50.9)
KORA S4	Kooperative Gesundheitsforschung in der Region Augsburg	Population study - baseline	1674	163.9 (21.8)	53.5 (8.8)	167.6 (9.1)	27.6 (4.5)	874 (52.2)
LIFELINES	The Lifelines Cohort Study	Population based	9480	157.3(21.8)	48.4(11.2)	174.4(9.2)	26.3(4.2)	4606 (48.6)
MESA	Multi-Ethnic Study of Atherosclerosis	Population-based	2602	164.6 (25.1)	62.6 (10.1)	168.9 ( 9.7)	27.8 (5.1)	1367 (52.5)
MICROS	Microisolates in South Tyrol	Population based	694	160.7 (24.2)	41.5 (15.1)	168.1 (8.9)	25.1 (4.4)	383 (55.0)
ORCADES	Orkney Complex Disease Study	Population-based (isolate)	623	165.0 (25.4)	53.1 (15.0)	167.3 (9.4)	27.6 (4.2)	351 (56.3)
PREVEND	Prevention of REnal and Vascular ENd-stage Disease	Population based	3649	159.3 (20.91)	49.3(12.3)	173.7(9.08)	25.6(4.24)	2127 (58.3)
PROSPER	PROspective study of Pravastatin in the Elderly at Risk	RCT/ population based	4228	164.3 (27.9)	75.3 (3.3)	164.8 (9.4)	26.8 (4.2)	2345 (55.5)
RS1	Rotterdam Study	Population based cohort	4347	166.9 (24.5)	68.3 (8.3)	167,1 (9.3)	26.3 (3.6)	2651 (71.0)
RS2	Rotterdam Study	Population based cohort	1900	164.8 (22.8)	65.7 (7.4)	168.6 (9.2)	27.3 (4.1)	1072 (56.4)
RS3	Rotterdam Study	Population based cohort	1997	162.6 (21.4)	56.0 (5.6)	171.2 (9.3)	27.6 (4.7)	1141 (57.1)
SardiNIA	SardiNIA	Family-based study	4543	154.6 (26.5)	42.7 (17.3)	160.1 (9.0)	25.3 (4.6)	2582 (56.8)
SHIP	Study of Health in Pomerania	Population-based	3064	152.5 (20.4)	47.4 (15.7)	169.3 (9.5)	27.1 (4.8)	1560 (50.9)
TwinsUK	TwinsUK	Twin pairs from the general population	2578	158.1 (22.5)	51.2 (12.6)	162.9 (6.7)	25.7 (4.4)	2450 (95.0)
YFS	Cardiovascular risk in Young Finns Study	Population-based	1869	152.3 (22.5)	31.7 (5.0)	172.2 (9.1)	25.1 (4.4)	1015 (54.3)
