# Supplementary material for: PR interval genome-wide association meta-analysis identifies 50 loci associated with atrial and atrioventricular electrical activity
Source: Nat Commun. 2018 Jul 25;9:2904. doi: 10.1038/s41467-018-04766-9 (PMC6060178; doi:10.1038/s41467-018-04766-9)
Supplement: Supplementary file 4 — Supplementary Data 2 [file 41467_2018_4766_MOESM4_ESM.xlsx]

## Sheet: Sheet1
Supplementary Data 2: Cohort information: genotyping information
Cohort name	Genotyping array	Sample size	Sample call rate	Other sample exclusion criteria	Sample size in analysis	Minor allele freq.	SNP call rate	HWE P-value	Other SNP exclusion criteria	n SNPs before imputation	Imputation reference panel	Quality control software	Imputation software	Analysis (GWAS) software
AGES-Reykjavik	Illumina Hu370CNV	3241	0.95	Mismatch previous genotypes, sex mismatch	3219	0.01	0.97	<1E-6	NA	324602	1000G phase1 v3	NA	Mach/MiniMac	ProbABEL
Amish	Affymetrix 500K	1485	<95%	maf < 0.01, non-HapMap, pHWE<10E-6	1495	0.01	<95%	<1E-6	NA	338598	HapMap, CEU, release 22 (build 36)	NA	MACH version 1.0.15	Measured genotype accounting for polygenic component
ARIC	Affymetrix 6.0	9747	<95%	Genetic outliers, first degree relatives, ecg altering medications, AF, WPW, AV block, pacer, extreme PR, QRS>120, prevalent HF, prevalent MI	8032	< 1%	<95%	<1e-6	NA	602642	Build36	PLINK	Mach1 v1.0.16	ProbABEL 0.1-1
BioVU	Illumina 660	2337	0.99	Removed gender error, duplicates, related samples, and non-cauc samples via Structure	2334	0.01	0.99	N/A	N/A	514863	Hapmap phase3 r2	PLINK1.07	MACH	PLINK1.07
BLSA	Illumina 550K	1230	98.5	sex check, non-European	457	NA	0.99	<1e-4	NA	514027	HapMap b36	PLINK	MACH	Merlin-offline
BRIGHT	Affy 500K	1566	<95%	NA	1374	<1%	<95%	<1E-6	NA	387666	Build 35	PLINK	IMPUTE	SNPTEST
CHS	Illumina 370CNV	3268	0.95	CHD, congestive heart failure, peripheral vascular disease, valvular heart disease, stroke or transient ischemic attack at baseline. Discordant sex or discordant with prior genotyping	3030	NA	0.93	<1e-5	Monomorphic variants, variance of allele dosage <= 0.01	316430	HapMap Phase 2 CEU	R	BIMBAM	R
CROATIA-Korcula	Illumina CNV370	378	< 98%	NA	367	< 1%	< 98%	< 1e-6	NA	317898	HapMap CEU v22	PLINK/GenABEL	MACH1.015	GenABEL/ProbABEL
CROATIA-Split	Illumina CNV370	395	< 98%	NA	388	< 1%	< 98%	< 1e-6	NA	321456	HapMap CEU v22	PLINK/GenABEL	MACH1.015	GenABEL/ProbABEL
deCODE	Illumina HH 300, HH 300 Duo, HH610, 1M, 1Mduo	8961	>95%	NA	8961	0.01	>95%	<0.001	NA	NA	HapMap	NA	Impute2	deCODE software similar to SNPTEST
ERF	Illumina 318K/370K, Affy 250K	2385	0.98	Missing data	1874	0.01	0.98	<1E-6	NA	678524	build 36, release 22	R, GenABEL	MACH v1.0.15	GenABEL/ProbABEL
FHS	Affymetrix 500K and MIPS 50K combined	8481	0.97	Subject heterozygosity >5 SD away from the mean	7837	0.01	0.97	<1E-6	More than 100 Mendelian errors	385958	HapMap (Build 36, release 22, CEU population)	Customized scripts	MACH (version 1.0.15)	R lmekin function
GHS	Affymetrix 6.0	3129	0.97	NA	3040	0.01	0.98	<1e-4	NA	689634	HapMap (Build 36, release 22, CEU population)	PLINK	IMPUTE	SNPTEST
Health ABC	Illumina Human1M-Duo	1663	<97%	genotypic sex mismatch, first-degree relative	1442	<1%	<97%	< 10-6	NA	914263	HapMap phase 2 release 22 build 36	R	MACH v 1.0.16	R
InCHIANTI	Illumina 550K	1231	0.97	sex check, heterozygosity	945	NA	0.99	<1e-6	Mendelian errors	498838	HapMap b36	PLINK	MACH	Merlin-offline
INGI-FVG	Illumina 370K	1089	< 95%	NA	1035	< 1%	< 97%	< 1e-6	NA	337266	build 36 rel 22	GeneABEL	MACH v1.0	GeneABEL, ProbABEL
INGI-Carlantino	Illumina 370K	442	< 95%	NA	442	< 1%	< 97%	< 1e-6	NA	310162	build 36 rel 22	GeneABEL	MACH v1.0	GeneABEL, ProbABEL
KORA F3	Affymetrix 500K	1544	0.93	NA	1544	<1%	<95%	<1e-5	NA	490033	build 35 rel 21	BRLMM	MACH v1.0.10	SNPTEST
KORA S4	Affymetrix 6.0	1783	0.95	NA	1783	<1%	<93%	<1e-5	NA	651596	build 36 rel 22	birdseed	MACH v1.0.16	SNPTEST
LIFELINES	Illumina CytoSNP12 v2	9480	<95%	heterozygosity >4SD from mean, ethnic outliers, related individuals and duplicates, sex mismatch with database, Missing covariates	9480	≥ 1%	>=95%	>0.00001	NA	257581	Hapmap II CEU r23a	plink	BEAGLE v3.1.0	plink
MESA	Affymetrix Genome-Wide Human SNP Array 6.0	2687	0.95	unexplained duplication; gender mismatches	2602	NA	0.95	NA	var of SNP dose <0.001	389107	build 36/ v22	Birdseed v2	IMPUTE 2.1	R
MICROS	Illumina, 300K	1281	>95%	excess of heterozygosity, outliers by IBS clustering analysis	694	<1%	<98%	<1E-6	NA	292917	HapMap CEU, release 22, build 36	NA	MACH v1.0.16	ProbABEL v.0.1-9e
ORCADES	Illumina HumanHap300	690	< 98%	pedigree-genomic mismatch	623	< 1%	< 98%	< 1e-6	NA	285491	HapMap	R	MACH1.0 ML	GenABEL, ProbABEL
PREVEND	Illumina CytoSNP12 v2	3649	<95%	Related individuals, sample outliers based on 16,842 independent SNPs; samples were excluded when Z-score > 3 on the first 5 PCA's, sex inconsistencies	3649	≥ 1%	>=95%	>0.00001	NA	232571	build 36	plink	beagle	plink
PROSPER	Illumina 660K	5763	>97.5%	Discordance between genotyped and recorded sex, excess inter/intra heterozygosity, Non-European ancestry	5244	<1e-6	>97.5%	NA	NA	557192	HAPmap build 36, ref 22	beadstudio / PRObABEL	MACH	ProbABEL
RS1	Illumina, HumanHap550- chip v3.0	5271	<98%	sex mismatch, excess autosomal heterozygosity >0,336	4347	<1%	<98%	<10E-6	NA	512349	build 36 rel 22	ProBABEL, R	Mach1 v1.0.15	ProbABEL,R
RS2	Illumina550K Duo, 610KQuad	2027	<98%	sex mismatch, excess autosomal heterozygosity >0,336	1900	<1%	<98%	<10E-6	NA	466389	build 36 rel 22	ProBABEL, R	Machv1.0.16	ProbABEL, R
RS3	Illumina HumanHap610	2057	<98%	sex mismatch, excess autosomal heterozygosity >0,336	1997	<1%	<98%	<10E-6	NA	514073	build 36 rel 22	ProBABEL, R	Machv1.0.16	ProbABEL, R
SardiNIA	Affymetrix 10K, 500K, 6.0	4694	<90% (10K/500K) and <95% (6.0)	NA	4694	<5% (Affy 10K and 500K) <1% (Affy6.0)	<90% (Affy10K/500K) and <95% (Affy6.0)	<1 x 10-3 (Affy10K) and p <1x10-6 (Affy500K and 6.0)	Excess of Mendelian Inconsistencies	7,134 (Affy 10K), 339,003 (Affy 500K), 727,541 (Affy 6.0); Combined: 731,209	Build 36 HapMap release 22	R, Pedstats, Merlin	MACH v1.0.10	Merlin (--fastAssoc)
SHIP	Affymetrix SNP 6.0	3510	0.92	duplicates, reported/genotyped gender mismatch	3064	NA	NA	NA	NA	869224	HapMap II (CEU v22, Build 36)	PLINK, EIGENSTRAT	IMPUTE v0.5.0	QUICKTEST v0.95
TwinsUK	Illumina Hap300 Duo, Hap300, and Hap550	5639	0.95	autosomal heterozygosity <33% or >37%, genotype concordance >97%, non-caucasian, unexplained relatedness (est. proportion of allele shared identical by descent >0.05) to >120 other samples	2578	0.01	0.9	0.0001	NA	597522	Phase II CEU HapMap (release 22, build 36)	PLINK	IMPUTE0.3.2	SNPtest1.1.4, R (robcov)
YFS	Illumina 670k Custom	2443	<95%	sex mismatch, excess heterozygosiy, IBD outliers, cryptic relatedness	1869	<1%	<95%	<1E-6	NA	546677	Phase II CEU HapMap (release 22, build 36)	PLINK	MACH v1.0	ProbABEL
