# Supplementary material for: PR interval genome-wide association meta-analysis identifies 50 loci associated with atrial and atrioventricular electrical activity
Source: Nat Commun. 2018 Jul 25;9:2904. doi: 10.1038/s41467-018-04766-9 (PMC6060178; doi:10.1038/s41467-018-04766-9)
Supplement: Supplementary file 5 — Supplementary Data 3 [file 41467_2018_4766_MOESM5_ESM.xlsx]

## Sheet: Sheet1
Supplementary Data 3: Gene Ontology analysis. Gene Ontology analysis. List of significantly over-represented Gene Ontology (GO) categories based on enrichment analysis of PR GWAS using parametric and non-parametric analyses. Categories were deemed significant if they reached an FDR < 0.01 in both methods. Total: total number of gene members for the GO category. Observed: the actual number of PR g…
GO Term	Description	Total	Obs	Exp	P-value (parametric)	FDR (parametric)	FDR (permutation)	GWAS Loci
Molecular function
GO:0001076	transcription factor activity, RNA polymerase II transcription factor binding	143	6	0.39	2.17e-06	0.00487	<1E-04	NKX2-5, EOMES, MED13L, ZFPM2, TBX20, MYOCD
GO:0001191	transcriptional repressor activity, RNA polymerase II transcription factor binding	86	5	0.23	3.32e-06	0.00487	0.00268	NKX2-5, EOMES, ZFPM2, TBX20, MYOCD
GO:0001104	RNA polymerase II transcription cofactor activity	92	5	0.25	4.63e-06	0.00487	0.00262	NKX2-5, MED13L, ZFPM2, TBX20, MYOCD
GO:0044325	ion channel binding	108	5	0.29	1.02e-05	0.00636	0.000266	CAMK2D, CAV1, ID2, SCN5A, SCN10A
GO:0001190	transcriptional activator activity, RNA polymerase II transcription factor binding	55	4	0.15	1.41e-05	0.00636	0.000308	NKX2-5, ZFPM2, TBX20, MYOCD
GO:0098811	transcriptional repressor activity, RNA polymerase II activating transcription factor binding	55	4	0.15	1.41e-05	0.00636	0.00202	NKX2-5, ZFPM2, TBX20, MYOCD
Cellular component
GO:0030054	cell junction	1357	13	3.04	4.4e-06	0.00632	<1E-04	CAMK2D, CAV1, CAV2, EPS15, FAT1, SCN5A, ADAM15, SH3PXD2A, SORBS1, FERMT2, SIPA1L1, ARHGAP24, PHLDB2
GO:0005912	adherens junction	680	9	1.52	1.48e-05	0.00632	0.00335	CAV1, CAV2, EPS15, FAT1, ADAM15, SORBS1, FERMT2, ARHGAP24, PHLDB2
GO:0070161	anchoring junction	697	9	1.56	1.81e-05	0.00632	<1E-04	CAV1, CAV2, EPS15, FAT1, ADAM15, SORBS1, FERMT2, ARHGAP24, PHLDB2
GO:0030055	cell-substrate junction	398	7	0.89	2.53e-05	0.00632	0.00439	CAV1, CAV2, FAT1, SORBS1, FERMT2, ARHGAP24, PHLDB2
Biological processes
GO:0007507	heart development	499	18	1.47	1.33e-15	1.62e-11	<1E-04	CAMK2D, NKX2-5, EFNA1, FGFR1, ID2, MYH6, PAM, SCN5A, TBX5, TBX3, TTN, WNT11, EOMES, ADAM15, ZFPM2, TBX20, SENP2, MYOCD
GO:0060537	muscle tissue development	348	15	1.03	3.87e-14	1.18e-10	<1E-04	CAMK2D, CAV1, CAV2, NKX2-5, FGFR1, ID2, MYH6, SKI, TBX5, TBX3, TTN, EOMES, ZFPM2, TBX20, MYOCD
GO:0003231	cardiac ventricle development	117	10	0.35	1.31e-12	3.19e-09	<1E-04	NKX2-5, ID2, MYH6, SCN5A, TBX5, TBX3, WNT11, ZFPM2, TBX20, MYOCD
GO:0048738	cardiac muscle tissue development	184	11	0.54	4.54e-12	9.22e-09	<1E-04	CAMK2D, NKX2-5, FGFR1, ID2, MYH6, TBX5, TBX3, TTN, ZFPM2, TBX20, MYOCD
GO:0003205	cardiac chamber development	155	10	0.46	2.22e-11	3.38e-08	<1E-04	NKX2-5, ID2, MYH6, SCN5A, TBX5, TBX3, WNT11, ZFPM2, TBX20, MYOCD
GO:0061061	muscle structure development	566	15	1.67	4.21e-11	5.66e-08	<1E-04	CAMK2D, CAV1, CAV2, NKX2-5, FGFR1, MYH6, SKI, TBX5, TBX3, TTN, EOMES, ZFPM2, TBX20, STN1, MYOCD
GO:0003007	heart morphogenesis	228	11	0.67	4.64e-11	5.66e-08	<1E-04	NKX2-5, EFNA1, ID2,MYH6,TBX5,TBX3,TTN,WNT11,ADAM15,ZFPM2,TBX20
GO:0007517	muscle organ development	348	12	1.03	2.67e-10	2.5e-07	<1E-04	CAV1, CAV2, NKX2-5, FGFR1, MYH6, SKI, TBX5, TTN, EOMES, ZFPM2, TBX20, MYOCD
GO:0003164	His-Purkinje system development	5	4	0.01	3.34e-10	2.91e-07	0.0035	NKX2-5, ID2, TBX5, TBX3
GO:0060411	cardiac septum morphogenesis	63	7	0.19	6.05e-10	4.92e-07	<1E-04	NKX2-5, ID2, TBX5, TBX3, WNT11, ZFPM2, TBX20
GO:0051146	striated muscle cell differentiation	237	10	0.7	1.44e-09	1.1e-06	<1E-04	CAMK2D, CAV2, NKX2-5, MYH6, SKI, TBX5, TBX3, TTN, STN1, MYOCD
GO:0060485	mesenchyme development	241	10	0.71	1.7e-09	1.22e-06	<1E-04	NKX2-5, EFNA1, FGFR1, TBX5, WNT11, EOMES, ADAM15, ZFPM2, TBX20, PHLDB2
GO:0035051	cardiocyte differentiation	118	8	0.35	1.79e-09	1.22e-06	0.000253	CAMK2D, NKX2-5, MYH6, TBX5, TBX3, TTN, EOMES, MYOCD
GO:0003206	cardiac chamber morphogenesis	119	8	0.35	1.92e-09	1.23e-06	<1E-04	NKX2-5, ID2, MYH6, TBX5, TBX3, WNT11, ZFPM2, TBX20
GO:0030029	actin filament-based process	651	14	1.92	3.24e-09	1.97e-06	<1E-04	CAMK2D, CAV1, NKX2-5, FAT1, MKLN1, MYH6, PAM, SCN5A, TTN, WNT11, SORBS1, SIPA1L1, STN1, PHLDB2
GO:0003229	ventricular cardiac muscle tissue development	52	6	0.15	8.8e-09	4.47e-06	<1E-04	NKX2-5, ID2, MYH6, TBX5, TBX3, ZFPM2
GO:0055001	muscle cell development	148	8	0.44	1.08e-08	5.08e-06	<1E-04	CAMK2D, CAV2, NKX2-5, MYH6, SKI, TBX3, TTN, STN1
GO:0001944	vasculature development	596	13	1.76	1.12e-08	5.08e-06	<1E-04	CAV1, NKX2-5, EFNA1, FGFR1, MEIS1, TBX5, TBX3, WNT11, ADAM15, ZFPM2, TBX20, ARHGAP24, MYOCD
GO:0055007	cardiac muscle cell differentiation	95	7	0.28	1.13e-08	5.08e-06	<1E-04	CAMK2D, NKX2-5, MYH6, TBX5, TBX3, TTN, MYOCD
GO:0003279	cardiac septum development	96	7	0.28	1.21e-08	5.28e-06	<1E-04	NKX2-5, ID2, TBX5, TBX3, WNT11, ZFPM2, TBX20
GO:0048514	blood vessel morphogenesis	491	12	1.45	1.31e-08	5.35e-06	<1E-04	CAV1, NKX2-5, EFNA1, FGFR1, MEIS1, TBX5, WNT11, ADAM15, ZFPM2, TBX20, ARHGAP24, MYOCD
GO:0003281	ventricular septum development	63	6	0.19	2.87e-08	1.03e-05	1.12e-05	NKX2-5, ID2, TBX5, TBX3, WNT11, ZFPM2
GO:0055024	regulation of cardiac muscle tissue development	63	6	0.19	2.87e-08	1.03e-05	<1E-04	NKX2-5, FGFR1, TBX5, ZFPM2, TBX20, MYOCD
GO:0006936	muscle contraction	325	10	0.96	2.96e-08	1.03e-05	0.000269	CAMK2D, CAV1, NKX2-5, MYH6, SCN5A, SCN10A, TTN, SORBS1, TBX20, MYOCD
GO:0060043	regulation of cardiac muscle cell proliferation	33	5	0.1	4.04e-08	1.37e-05	0.00278	NKX2-5, FGFR1, TBX5, ZFPM2, TBX20
GO:0003161	cardiac conduction system development	13	4	0.04	4.69e-08	1.5e-05	0.00589	NKX2-5, ID2, TBX5, TBX3
GO:0042692	muscle cell differentiation	351	10	1.04	6.11e-08	1.86e-05	<1E-04	CAMK2D, CAV2, NKX2-5, MYH6, SKI, TBX5, TBX3, TTN, STN1, MYOCD
GO:0060419	heart growth	73	6	0.22	7.03e-08	2.09e-05	0.000566	CAMK2D, NKX2-5, FGFR1, TBX5, ZFPM2, TBX20
GO:0060412	ventricular septum morphogenesis	37	5	0.11	7.35e-08	2.13e-05	0.000105	NKX2-5, ID2, TBX3, WNT11, ZFPM2
GO:0055025	positive regulation of cardiac muscle tissue development	39	5	0.12	9.67e-08	2.74e-05	0.000697	FGFR1, TBX5, ZFPM2, TBX20, MYOCD
GO:0003012	muscle system process	394	10	1.16	1.79e-07	4.75e-05	6.79e-05	CAMK2D, CAV1, NKX2-5, MYH6, SCN5A, SCN10A, TTN, SORBS1, TBX20, MYOCD
GO:0048568	embryonic organ development	418	10	1.23	3.1e-07	7.7e-05	<1E-04	NKX2-5, EFNA1, FGFR1, ID2, TBX3, WNT11, EOMES, ZFPM2, TBX20, SENP2
GO:0060420	regulation of heart growth	50	5	0.15	3.47e-07	7.99e-05	0.000143	NKX2-5, FGFR1, TBX5, ZFPM2, TBX20
GO:0060045	positive regulation of cardiac muscle cell proliferation	21	4	0.06	3.86e-07	8.71e-05	0.00268	FGFR1, TBX5, ZFPM2, TBX20
GO:0001837	epithelial to mesenchymal transition	114	6	0.34	1.01e-06	0.000193	1.02e-05	EFNA1, TBX5, WNT11, EOMES, ADAM15, PHLDB2
GO:0055006	cardiac cell development	62	5	0.18	1.03e-06	0.000193	0.0035	CAMK2D, NKX2-5, MYH6, TBX3, TTN
GO:0055008	cardiac muscle tissue morphogenesis	62	5	0.18	1.03e-06	0.000193	7.31e-05	NKX2-5, MYH6, TTN, ZFPM2, TBX20
GO:1901861	regulation of muscle tissue development	115	6	0.34	1.06e-06	0.000193	0.000267	NKX2-5, FGFR1, TBX5, ZFPM2, TBX20, MYOCD
GO:1901863	positive regulation of muscle tissue development	63	5	0.19	1.12e-06	0.000201	0.000316	FGFR1, TBX5, ZFPM2, TBX20, MYOCD
GO:0048762	mesenchymal cell differentiation	187	7	0.55	1.18e-06	0.000208	<1E-04	EFNA1, FGFR1, TBX5, WNT11, EOMES, ADAM15, PHLDB2
GO:0003013	circulatory system process	491	10	1.45	1.34e-06	0.000228	<1E-04	CAMK2D, CAV1, NKX2-5, ID2, MYH6, SCN5A, SCN10A, TTN, TBX20, NAV2
GO:0007498	mesoderm development	124	6	0.37	1.65e-06	0.000268	0.00345	FGFR1, TBX3, WNT11, EOMES, ZFPM2, TBX20
GO:0055117	regulation of cardiac muscle contraction	69	5	0.2	1.77e-06	0.000283	<1E-04	CAMK2D, CAV1, NKX2-5, SCN5A, SCN10A
GO:0003151	outflow tract morphogenesis	70	5	0.21	1.9e-06	0.000297	0.00103	NKX2-5, TBX3, WNT11, ZFPM2, TBX20
GO:0048332	mesoderm morphogenesis	70	5	0.21	1.9e-06	0.000297	0.00237	FGFR1, TBX3, WNT11, EOMES, TBX20
GO:0003208	cardiac ventricle morphogenesis	72	5	0.21	2.18e-06	0.000329	0.000138	NKX2-5, MYH6, TBX5, ZFPM2, TBX20
GO:0060421	positive regulation of heart growth	32	4	0.09	2.26e-06	0.000332	0.000574	FGFR1, TBX5, ZFPM2, TBX20
GO:0003230	cardiac atrium development	35	4	0.1	3.27e-06	0.000459	0.00099	NKX2-5, MYH6, TBX5, TBX20
GO:0048644	muscle organ morphogenesis	79	5	0.23	3.46e-06	0.00048	9.49e-05	NKX2-5, MYH6, TTN, ZFPM2, TBX20
GO:0035265	organ growth	143	6	0.42	3.77e-06	0.000517	8.75e-05	CAMK2D, NKX2-5, FGFR1, TBX5, ZFPM2, TBX20
GO:0046620	regulation of organ growth	81	5	0.24	3.92e-06	0.000531	0.000538	NKX2-5, FGFR1, TBX5, ZFPM2, TBX20
GO:0006942	regulation of striated muscle contraction	82	5	0.24	4.17e-06	0.000558	0.00224	CAMK2D, CAV1, NKX2-5, SCN5A, SCN10A
GO:0006937	regulation of muscle contraction	146	6	0.43	4.26e-06	0.000564	0.000434	CAMK2D, CAV1, NKX2-5, SCN5A, SCN10A, MYOCD
GO:0002027	regulation of heart rate	89	5	0.26	6.24e-06	0.000793	<1E-04	CAMK2D, CAV1, MYH6, SCN5A, SCN10A
GO:0045165	cell fate commitment	247	7	0.73	7.43e-06	0.000922	<1E-04	NKX2-5, FGFR1, ID2, SOX5, TBX3, WNT11, EOMES
GO:0046622	positive regulation of organ growth	44	4	0.13	8.32e-06	0.00101	0.000519	FGFR1, TBX5, ZFPM2, TBX20
GO:0003015	heart process	258	7	0.76	9.87e-06	0.00116	1.96e-05	CAMK2D, CAV1, NKX2-5, MYH6, SCN5A, SCN10A, TTN
GO:0048562	embryonic organ morphogenesis	281	7	0.83	1.72e-05	0.00185	0.000117	NKX2-5, EFNA1, FGFR1, ID2, TBX3, WNT11, TBX20
GO:0086065	cell communication involved in cardiac conduction	53	4	0.16	1.76e-05	0.00188	0.000108	CAMK2D, CAV1, SCN5A, SCN10A
GO:0090257	regulation of muscle system process	197	6	0.58	2.36e-05	0.00243	<1E-04	CAMK2D, CAV1, NKX2-5, SCN5A, SCN10A, MYOCD
GO:0060541	respiratory system development	198	6	0.58	2.42e-05	0.00248	1.01e-05	FGFR1, SKI, TBX5, WNT11, ZFPM2, MYOCD
GO:0007389	pattern specification process	421	8	1.24	2.88e-05	0.00281	<1E-04	NKX2-5, FGFR1, SKI, TBX5, TBX3, EOMES, TBX20, SENP2
GO:0071559	response to transforming growth factor beta	213	6	0.63	3.65e-05	0.0034	<1E-04	CAV1, CAV2, SKI, SOX5, FERMT2, MYOCD
GO:0086001	cardiac muscle cell action potential	65	4	0.19	3.97e-05	0.00364	6.61e-05	CAMK2D, CAV1, SCN5A, SCN10A
GO:0003148	outflow tract septum morphogenesis	23	3	0.07	4.1e-05	0.00371	0.00206	NKX2-5, ZFPM2, TBX20
GO:0003171	atrioventricular valve development	24	3	0.07	4.68e-05	0.00413	0.00147	EFNA1, TBX5, TBX20
GO:0003002	regionalization	329	7	0.97	4.71e-05	0.00413	2.87e-05	NKX2-5, FGFR1, SKI, TBX3, EOMES, TBX20, SENP2
GO:0061337	cardiac conduction	137	5	0.4	5.05e-05	0.00429	0.000151	CAMK2D, CAV1, NKX2-5, SCN5A, SCN10A
GO:0008016	regulation of heart contraction	228	6	0.67	5.34e-05	0.00446	<1E-04	CAMK2D, CAV1, NKX2-5, MYH6, SCN5A, SCN10A
GO:0044057	regulation of system process	503	8	1.49	0.000101	0.00745	<1E-04	CAMK2D, CAV1, NKX2-5, FGFR1, MYH6, SCN5A, SCN10A, MYOCD
GO:0002009	morphogenesis of an epithelium	517	8	1.53	0.000122	0.00874	<1E-04	NKX2-5, FGFR1, SKI, TBX5, TBX3, WNT11, TBX20, PHLDB2
GO:0048736	appendage development	167	5	0.49	0.000129	0.00879	<1E-04	FGFR1, PAM, SKI, TBX5, TBX3
GO:0007179	transforming growth factor beta receptor signaling pathway	168	5	0.5	0.000133	0.00899	0.00343	CAV1, CAV2, SKI, FERMT2, MYOCD
GO:0048863	stem cell differentiation	171	5	0.5	0.000144	0.00961	<1E-04	NKX2-5, SOX5, TBX5, EOMES, MYOCD
GO:0086004	regulation of cardiac muscle cell contraction	35	3	0.1	0.000148	0.00961	0.000231	CAMK2D, CAV1, SCN5A
GO:0086091	regulation of heart rate by cardiac conduction	35	3	0.1	0.000148	0.00961	0.000264	CAMK2D, CAV1, SCN5A
