# Supplementary material for: PR interval genome-wide association meta-analysis identifies 50 loci associated with atrial and atrioventricular electrical activity
Source: Nat Commun. 2018 Jul 25;9:2904. doi: 10.1038/s41467-018-04766-9 (PMC6060178; doi:10.1038/s41467-018-04766-9)
Supplement: Supplementary file 6 — Supplementary Data 4 [file 41467_2018_4766_MOESM6_ESM.xlsx]

## Sheet: Sheet1
Supplementary Data 4: Non-synonymous SNPs. The predicted effect on protein function of non-synonymous SNPs associated with PR interval. For each locus we annotated all SNPs with r2 > 0.8 with the index or non-redundant SNPs.
	PR INDEX SNPs										Missense SNPs
Locus	SNP	Chr	Position (bp, hg18)	Closest Gene	CA	NCA	CAF	Beta	SE	P-value	MissenseSNP	AminoAcid	R2	PolyPhen	Sift
1	rs4430933	2	66603114	MEIS1	A	G	0.393	1.299	0.114	5.063e-30
2	rs6599250	3	38759033	SCN10A	T	C	0.409	3.765	0.113	4.417e-242	rs6795970	SCN10A V1073A	0.98	Benign	Tolerated
	rs6599234	3	38690304	SCN10A	A	T	0.32	-2	0.13	2.33e-52
3	rs11708996	3	38608927	SCN5A	C	G	0.147	3.089	0.176	1.06e-68
	rs10154914	3	38607634	SCN5A	A	T	0.194	-2.384	0.145	9.964e-61	rs1805124	SCN5A H558R	0.84	Benign	Tolerated
	rs7372712	3	38661196	SCN5A	T	C	0.174	2.242	0.167	6.415e-41
	rs1805126	3	38567410	SCN5A	G	A	0.333	1.812	0.124	2.475e-48
	rs7374138	3	38580736	SCN5A	G	C	0.271	-2.282	0.145	7.548e-56
4	rs343849	4	86882079	ARHGAP24	A	T	0.299	-2.074	0.126	3.125e-61
5	rs255292	5	172513472	BNIP1 / NKX2-5	C	A	0.422	-1.083	0.115	5.988e-21
6	rs3807989	7	115973477	CAV1	A	G	0.405	2.035	0.116	8.652e-69
7	rs652673	11	75608939	WNT11	C	T	0.218	-0.827	0.151	4.408e-08
8	rs17287293	12	24662145	C12orf67	G	A	0.145	-2.179	0.162	2.331e-41
9	rs1896312	12	113830807	TBX3	C	T	0.293	1.604	0.131	1.163e-34
	rs6489974	12	113640913	TBX3	G	A	0.438	-0.973	0.116	4.499e-17
	rs11067228	12	113578643	TBX3	G	A	0.453	-0.939	0.128	2.443e-13
	rs35471	12	114014453	TBX3	G	A	0.184	0.686	0.145	2.196e-06
10	rs6489953	12	113249145	TBX5	C	T	0.171	1.227	0.149	1.939e-16
	rs11067104	12	113338472	TBX5	C	G	0.104	-1.381	0.228	1.286e-09
11	rs4648819	1	2194650	SKI	G	A	0.111	-1.735	0.278	4.676e-10
12	rs7538988	1	51590129	EPS15	C	T	0.025	-2.129	0.373	1.14e-08
13	rs12127701	1	109639787	MYBPHL	G	A	0.064	1.668	0.276	1.539e-09	rs629001	MYBPHL D269N	1	Benign	Tolerated
14	rs11264339	1	153407272	KRTCAP2	T	C	0.483	-0.709	0.114	5.937e-10	rs4745	EFNA1 D137V / D159V	0.87	Benign	Tolerated
15	rs397637	1	226519951	OBSCN	T	G	0.282	0.769	0.125	7.108e-10	rs11800309	C1orf145 Y96* (premature stop)	0.82	Unknown	Unknown
											rs453140	OBSCN A1532V / A188V	1	Benign	Tolerated
											rs1188697	OBSCN V2720M / V1567M / V419M / V126M	0.94	Probably damaging / possibly damaging	Tolerated
											rs437129	OBSCN A3300T / A2147T / A419T	0.94	Benign / probably damaging / possibly damaging	Tolerated
16	rs3856447	2	8667717	ID2	A	G	0.394	1.218	0.114	1.196e-26
	rs10929536	2	8625973	ID2	A	G	0.485	1.17	0.122	1.043e-21
17	rs2732860	2	102764766	TMEM182	G	A	0.516	-0.893	0.113	3.031e-15
	rs6543191	2	102922151	TMEM182	G	A	0.266	-0.87	0.143	1.239e-09
18	rs13018106	2	164083448	FIGN	C	G	0.417	-0.776	0.115	1.528e-11
19	rs922984	2	179324132	TTN	T	C	0.073	1.518	0.226	1.786e-11	rs2627037	TTN P3637S / P3445S / P3570S	0.94	Benign	Tolerated
											rs922984	TTN D3747G	1	Possibly damaging	Tolerated
											rs7585334	TTN G3580D	1	Unknown	Tolerated
											rs2291310	TTN S3373N / S3419N	1	Possibly damaging	Tolerated
											rs2291311	TTN V3215M / V3261M	1	Unknown	Tolerated
	rs1873164	2	179461794	CCDC141	G	A	0.194	-0.723	0.154	2.546e-06
20	rs9826413	3	27809751	EOMES	T	A	0.058	2.024	0.359	1.694e-08
21	rs900669	3	69489492	FRMD4B	A	T	0.254	0.77	0.132	5.715e-09
22	rs13087058	3	73633918	PDZRN3	C	T	0.373	-0.982	0.117	5.821e-17
23	rs16858828	3	113113477	PHLDB2	C	A	0.178	0.853	0.153	2.412e-08
24	rs6441111	3	158304502	CCNL1	C	T	0.518	0.817	0.125	6.958e-11
25	rs7638853	3	186833400	SENP2	A	G	0.339	-0.685	0.123	2.44e-08	rs6762208	SENP2 T291K / T301K / T172K / T125K	0.97	Benign	Tolerated
26	rs17446418	4	114637455	CAMK2D	G	T	0.255	0.781	0.132	3.408e-09
27	rs3733409	4	187864587	FAT1	T	C	0.134	0.949	0.171	2.673e-08	rs3733415	FAT1 A131V	1	Possibly damaging	Deleterious
28	rs7729395	5	102128475	PAM	T	C	0.048	2.361	0.365	1.003e-10	rs35658696	PAM D563G / D456G / D466G	0.82	Probably damaging / possibly damaging	Deleterious
											rs36046591	PPIP5K2 S1207G / S1228G / S1207G / S1263G	0.82	Benign	Tolerated
29	rs11763856	7	35512312	HERPUD2	T	C	0.025	3.062	0.491	4.475e-10
	rs12673438	7	35427889	TBX20	G	T	0.061	1.36	0.255	9.387e-08
30	rs2129561	7	130614311	MKLN1	A	G	0.424	-0.973	0.124	3.392e-15
31	rs881301	8	38451475	FGFR1	C	T	0.41	0.757	0.122	5.04e-10
32	rs12678719	8	106585230	ZFPM2	G	C	0.266	0.799	0.128	3.769e-10
33	rs12359272	10	97355153	ALDH18A1	A	G	0.369	1.019	0.125	3.676e-16
	rs1410059	10	97162585	SORBS1	C	T	0.466	-0.618	0.115	7.697e-08
34	rs12257568	10	105512865	SH3PXD2A	T	C	0.407	1.036	0.12	5.828e-18
	rs10748858	10	105629504	OBFC1	G	T	0.41	-0.753	0.121	5.217e-10
35	rs1372797	11	19971852	NAV2	T	G	0.119	-1.067	0.179	2.363e-09
	rs12575413	11	19861066	NAV2	G	A	0.197	-0.743	0.168	9.397e-06
36	rs11067773	12	114712878	MED13L	C	T	0.086	-1.297	0.227	1.019e-08
37	rs718426	13	20983659	EFHA1	G	A	0.413	-1.158	0.114	3.248e-24
38	rs2585897	13	20296979	XPO4	A	G	0.16	1.222	0.152	9.277e-16
39	rs9590974	13	46136718	LRCH1	C	A	0.342	1.097	0.121	1.024e-19
40	rs11465506	14	22912501	IL25	A	G	0.017	-6.433	1.044	7.057e-10	rs45453094	C14orf164 L266P	1	Benign	Tolerated
	rs365990	14	22931651	MYH6	G	A	0.364	-0.705	0.124	1.2e-08	rs365990	MYH6 V1101A	1	Benign	Tolerated
41	rs4901308	14	52449675	FERMT2	T	C	0.187	-0.835	0.149	2.035e-08
42	rs17767398	14	70840238	SNORD56B	G	C	0.259	0.951	0.132	6.438e-13
43	rs904974	15	68234636	TLE3	T	C	0.162	1.062	0.194	4.528e-08
44	rs1984481	17	12578467	MYOCD	C	G	0.539	-0.81	0.12	1.373e-11
