# Supplementary material for: PR interval genome-wide association meta-analysis identifies 50 loci associated with atrial and atrioventricular electrical activity
Source: Nat Commun. 2018 Jul 25;9:2904. doi: 10.1038/s41467-018-04766-9 (PMC6060178; doi:10.1038/s41467-018-04766-9)
Supplement: Supplementary file 7 — Supplementary Data 5 [file 41467_2018_4766_MOESM7_ESM.xlsx]

## Sheet: Sheet1
Supplementary Data 5: Cardiac and Blood eQTL analysis. European ancestry PR index SNPs associated with gene expression from RNA-seq in left atrial appendage (n=230) or GTEx whole blood (n=369). Given the few associations identified in whole blood, we expanded to include whole blood eQTL from Illumina gene expression array (n=5311). * indicates SNP-transcript associations found in LAA that do not …
PR INDEX SNPs							LAA RNA-seq eQTL (n=230)			Whole Blood RNA-seq GTEx (n=369)		Whole Blood Illumina Gene Expression Array (n=5311)
Locus	SNP	Chr	Closest Gene	CA	CAF		LAA Gene	P-value		Whole Blood GTEx Gene	P-value	Whole Blood Array Gene	P-value
1	rs4430933	2	MEIS1	A	0.393		MEIS1	7.83e-05
2	rs6599250	3	SCN10A	T	0.409		SCN10A	3.13e-06
							SCN5A	4.6e-06
5	rs255292	5	BNIP1 / NKX2-5	C	0.422		BNIP1	4.18e-05		BNIP1	0.00225	BNIP1	1.25e-09
												C5orf41	2.46e+43
6	rs3807989	7	CAV1	A	0.405		CAV1	1.55e-07
8	rs17287293	12	C12orf67	G	0.145		BCAT1*	0.000165
11	rs4648819	1	SKI	G	0.111		SKI**	0.000274				C1orf86	1.86e-23
13	rs12127701	1	MYBPHL	G	0.064		SYPL2**	2.16e-19
14	rs11264339	1	KRTCAP2	T	0.483		GBAP1**	6.98e-14		GBAP1	2.9e-12	ADAM15	6.88e-27
										GBA	1e-07
										THBS3	2.1e-23	THBS3	1.67e-26
15	rs397637	1	OBSCN	T	0.282		IBA57*	0.000528		IBA57	0.00148	HIST3H2A	4.01e-08
										RNF187	0.00933	RNF187	2.7e-16
17	rs2732860	2	TMEM182	G	0.516		TMEM182	7.93e-09		MFSD9	2.4e-20	MFSD9	3.48e-67
	rs6543191	2	TMEM182	G	0.266		TMEM182	0.000147
21	rs900669	3	FRMD4B	A	0.254							FRMD4B	4.24e-26
22	rs13087058	3	PDZRN3	C	0.373		PDZRN3**	8.81e-17
							PDZRN3-AS1**	3.11e-09
23	rs16858828	3	PHLDB2	C	0.178							ABHD10	7.51e-22
24	rs6441111	3	CCNL1	C	0.518		LINC00881	6.38e-09				CCNL1	1.61e-06
25	rs7638853	3	SENP2	A	0.339		SENP2**	0.000779				SENP2	2.16e-154
26	rs17446418	4	CAMK2D	G	0.255							CAMK2D	0.000284
27	rs3733409	4	FAT1	T	0.134		FAT1	1.28e-18
28	rs7729395	5	PAM	T	0.048							PAM	1.75e-16
31	rs881301	8	FGFR1	C	0.41					FGFR1	2.9e-17
33	rs12359272	10	ALDH18A1	A	0.369		TCTN3**	9.36e-08				ENTPD1	1.23e-11
34	rs12257568	10	SH3PXD2A	T	0.407		SH3PXD2A*	8.19e-06				SH3PXD2A	2.34e-05
36	rs11067773	12	MED13L
37	rs718426	13	EFHA1	G	0.413							EFHA1	3.63e-13
39	rs9590974	13	LRCH1	C	0.342		LRCH1**	2.88e-05
41	rs4901308	14	FERMT2	T	0.187		FERMT2*	1.55e-05				ERO1L	2.93e-05
44	rs1984481	17	MYOCD	C	0.54		MYOCD*	0.00431
