# Supplementary material for: PR interval genome-wide association meta-analysis identifies 50 loci associated with atrial and atrioventricular electrical activity
Source: Nat Commun. 2018 Jul 25;9:2904. doi: 10.1038/s41467-018-04766-9 (PMC6060178; doi:10.1038/s41467-018-04766-9)
Supplement: Supplementary file 8 — Supplementary Data 6 [file 41467_2018_4766_MOESM8_ESM.xlsx]

## Sheet: Sheet1
Supplementary Data 6: Co-localization of GWAS and eQTL associations. Our aim for identifying co-localizing genetic variants that jointly affect both molecular expression and the PR phenotype is to provide intuition regarding the candidate gene that may play a role in atrial conduction. In any given locus, we now identify a candidate gene from eQTL data (shaded in gray) if it meets the following t…
Locus	Chr	HGNC symbol	PR index SNP	LAA eQLT P-value	LAA eQLT q-value	Top LAA eQTL SNP	Top SNP P-value	LD PR index SNP with TOP eQTL SNP	Conditional P-value	GTEx - RAA P-value	GTEx - LV P-value	GTEx - Whole Blood P-value	PR closest Gene
1	2	MEIS1	rs4430933	7.83e-05	0.00182	chr2:66759528:D	4.07e-05	0.97	NA	0.00534	0.00626	0.42	MEIS1
2	3	SCN10A	rs6599250	3.13e-06	0.000117	rs6801957	5.79e-08	0.9	NA	0.00708	0.000496	-	SCN10A
3	3	SCN5A	rs6599250	4.6e-06	0.000156	rs7433306	2.09e-06	0.99	NA	0.00342	0.0775	0.525	SCN10A
5	5	BNIP1	rs255292	4.18e-05	0.00103	rs8543	1.6e-13	0.06	0.00773	0.00105	0.00232	0.00225	BNIP1 / NKX2-5
6	7	CAV1	rs3807989	1.55e-07	7.62e-06	rs1997571	1.55e-07	1	NA	8.22e-05	0.537	0.792	CAV1
6	7	CAV2**	rs3807989	0.00049	0.00866	chr7:116201897:D	4.95e-06	0.72	0.29	0.0249	0.0341	0.986	CAV1
8	12	BCAT1*	rs17287293	0.000165	0.00348	rs11047543	0.000163	1	NA	0.984	0.611	0.619	C12orf67
11	1	AL590822.1	rs4648819	5.95e-06	0.000188	rs2460000	7.99e-10	0.31	0.135	0.000362	0.255	0.249	SKI
11	1	SKI**	rs4648819	0.000274	0.00524	rs2503715	6.71e-05	0.67	0.416	0.000377	2.81e-05	0.0175	SKI
11	1	C1orf86	rs4648819	0.00127	0.0194	chr1:2066034:I	1.3e-18	0.04	0.0807	0.865	0.0144	0.0418	SKI
13	1	SYPL2**	rs12127701	2.16e-19	9.53e-17	chr1:109948138:D	4.12e-31	0.53	0.141	2.02e-12	7.7e-08	0.314	MYBPHL
14	1	GBAP1**	rs11264339	6.98e-14	7.71e-12	rs2974937	5.78e-18	0.73	0.596	1e-16	3.9e-16	2.87e-12	KRTCAP2
14	1	EFNA1	rs11264339	3.06e-06	0.000117	chr1:155066017:D	2.96e-09	0.47	0.261	0.000531	4e-06	0.497	KRTCAP2
14	1	THBS3	rs11264339	0.000285	0.00524	rs10796940	2.25e-05	0.4	0.464	0.957	0.000621	2.08e-23	KRTCAP2
14	1	TRIM46	rs11264339	0.00182	0.0244	rs186665672	6.99e-05	0.08	0.0502	0.249	0.944	0.481	KRTCAP2
15	1	IBA57*	rs397637	0.000528	0.00897	rs510931	0.000295	0.97	NA	0.137	0.0276	0.00148	OBSCN
15	1	RNF187	rs397637	0.00286	0.0362	rs3820628	9.91e-09	0.11	0.218	0.0696	0.0152	0.00933	OBSCN
15	1	C1orf145	rs397637	0.0037	0.0442	rs41303079	1.27e-08	0.16	0.294	0.865	0.448	0.715	OBSCN
16	2	AC011747.4	rs10929536	0.000264	0.00524	rs12478199	2.73e-05	0.32	0.211	0.000388	0.306	0.00209	ID2
16	2	ID2*	rs3856447	0.00249	0.0323	rs13034698	0.0012	0.97	NA	0.737	0.158	0.0367	ID2
17	2	TMEM182	rs2732860	7.93e-09	5.01e-07	rs10172681	1.59e-11	0.21	0.000139	2.18e-09	0.151	0.142	TMEM182
17	2	TMEM182	rs6543191	0.000147	0.00325	rs10172681	1.59e-11	0.04	0.0194	0.00358	2.1e-06	0.0622	TMEM182
22	3	PDZRN3**	rs13087058	8.81e-17	1.3e-14	rs7647178	5.18e-27	0.64	0.43	4.36e-16	2.5e-16	0.162	PDZRN3
22	3	PDZRN3-AS1**	rs13087058	3.11e-09	2.75e-07	rs4510330	4.22e-17	0.62	0.886	7.1e-09	0.000136	-	PDZRN3
24	3	LINC00881	rs6441111	6.38e-09	4.7e-07	rs6441111	6.38e-09	1	NA	0.00156	0.517	-	CCNL1
25	3	SENP2	rs7638853	0.000779	0.0123	chr3:185354955:D	4.55e-05	0.53	0.252	0.08	0.608	0.711	SENP2
26	4	RNU1-138P	rs17446418	0.00154	0.022	rs4834342	0.00105	0.99	NA	0.683	-	-	CAMK2D
27	4	FAT1	rs3733409	1.28e-18	2.84e-16	rs3733409	1.28e-18	1	NA	2.49e-06	6e-06	-	FAT1
30	7	LINC-PINT	rs2129561	0.00346	0.0425	rs969827	1.29e-11	0	2.89e-05	0.000129	0.000527	0.491	MKLN1
33	10	TCTN3	Rs12359272	9.36e-08	5.17e-06	chr10:97445501:D	3.2e-16	0.16	0.0117	6.3e-13	1.3e-06	0.073	ALDH18A1
34	10	SH3PXD2A*	rs12257568	8.19e-06	0.000241	rs10748849	7.44e-06	0.99	NA	0.405	0.00587	0.222	SH3PXD2A
36	12	MED13L*	rs11067773	0.00171	0.0236	rs34140190	5.8e-06	0.01	0.00293	0.887	0.701	0.682	MED13L
39	13	LRCH1	rs9590974	2.88e-05	0.000749	rs866376	4.05e-11	0.59	0.0495	0.093	1.3e-14	0.131	LRCH1
40	14	CMTM5	rs365990	3.18e-06	0.000117	rs451794	4.8e-10	0.18	0.0533	0.00143	0.196	0.883	MYH6
40	14	IL25	rs365990	0.000598	0.00979	rs45520434	1.39e-06	0.14	0.122	0.195	0.954	-	MYH6
41	14	FERMT2*	rs4901308	1.55e-05	0.000428	rs77026229	6.55e-06	0.06	0.000362	0.253	0.108	0.283	FERMT2
42	14	RP1-261D10.2	rs17767398	0.00431	0.0489	rs11626946	0.00224	0.01	0.0106	0.214	-	-	SNORD56B
44	17	MYOCD*	rs1984481	0.00431	0.0489	chr17:12638217:I	0.000381	0.95	NA	0.233	0.749	-	MYOCD
