# Supplementary material for: PR interval genome-wide association meta-analysis identifies 50 loci associated with atrial and atrioventricular electrical activity
Source: Nat Commun. 2018 Jul 25;9:2904. doi: 10.1038/s41467-018-04766-9 (PMC6060178; doi:10.1038/s41467-018-04766-9)
Supplement: Supplementary file 9 — Supplementary Data 7 [file 41467_2018_4766_MOESM9_ESM.xlsx]

## Sheet: Sheet1
Supplementary Data 7: Enrichment of PR interval genes in human diseases. List of significantly over-represented human disorders based on enrichment analysis of PR GWAS, using parametric and non-parametric methods. Categories were deemed significant if they reached an FDR < 0.01 in both approaches. Total: total number of gene members for the given disease. Observed: the actual number of PR genes m…
Disease Condition	Total	Observed	Expected	P-value	FDR	FDR	GWAS Loci
				(parametric)	(parametric)	(non-parametric)
Source: DisGeNET
Atrial Fibrillation	26	6	0.1	3.82e-10	4.51e-07	<1E-03	NKX2-5, SCN5A, SCN10A, SOX5, CAV1, CAV2
Source: PharmGKB
Atrioventricular block NOS	29	6	0.07	9.4e-11	1.19e-07	<1E-03	SCN5A, NKX2-5, TBX5, SCN10A, ARHGAP24 , MYH6
Atrial Fibrillation	110	8	0.28	3.43e-10	2.46e-07	0.00305	SCN5A, SCN10A, NKX2-5, TBX5, MYH6, CAV1, ARHGAP24, LINC00477
Arrhythmia, Sinus	20	5	0.05	1.36e-09	7.78e-07	0.00731	SCN5A, MYH6, ARHGAP24 , CAV1, SCN10A
Sick Sinus Syndrome	49	6	0.13	2.66e-09	8.49e-07	<1E-03	SCN5A, MYH6, TBX5, LINC00477, ARHGAP24 , SCN10A
Heart Block	53	5	0.14	2.36e-07	5.2e-05	0.00271	SCN5A, NKX2-5, SCN10A, TBX5, MYH6
