# Supplementary material for: PR interval genome-wide association meta-analysis identifies 50 loci associated with atrial and atrioventricular electrical activity
Source: Nat Commun. 2018 Jul 25;9:2904. doi: 10.1038/s41467-018-04766-9 (PMC6060178; doi:10.1038/s41467-018-04766-9)
Supplement: Supplementary file 10 — Supplementary Data 8 [file 41467_2018_4766_MOESM10_ESM.xlsx]

## Sheet: Sheet1
Supplementary Data 8: Examination of PR SNPs in African-ancestry PR, as well as European-ancestry QRS, RR, and AF.
	PR INDEX SNPs in previously identified PR loci										Afr Am look-up				QRS look-up			Afib look-up			RR look-up
Locus	SNP	Chr	Position (bp, hg18)	Closest Gene	CA	NCA	CAF	Beta	SE	P-value	CAF	Beta	SE	P-value	Beta	SE	P-value	Beta	SE	P-value	Beta	SE	P-value
1	rs4430933	2	66603114	MEIS1	A	G	0.393	1.299	0.114	5.063e-30	0.523	1.762	0.314	1.96e-08	0.099	0.068	0.146	0.006	0.02	0.762	1.221	0.968	0.207
2	rs6599250	3	38759033	SCN10A	T	C	0.409	3.765	0.113	4.417e-242	0.104	4.528	0.524	5.401e-18	0.734	0.068	3.398e-27	-0.097	0.02	1.57e-06	1.734	0.969	0.074
	rs6599234	3	38690304	SCN10A	A	T	0.32	-2	0.13	2.33e-52	0.16	0.16	0.44	0.718	-0.66	0.07	3.08e-20	0.022	0.02	0.289	-2.804	0.993	0.005
3	rs11708996	3	38608927	SCN5A	C	G	0.147	3.089	0.176	1.06e-68	0.041	4.234	2.031	0.037	0.794	0.096	1.256e-16	-0.076	0.029	0.008	3.083	1.321	0.02
	rs10154914	3	38607634	SCN5A	A	T	0.194	-2.384	0.145	9.964e-61	0.159	-1.701	0.431	7.807e-05	-0.779	0.085	7.64e-20	0.082	0.025	0.001	-3.822	1.19	0.001
	rs7372712	3	38661196	SCN5A	T	C	0.174	2.242	0.167	6.415e-41	0.097	1.186	0.531	0.026	0.403	0.093	1.509e-05	-0.04	0.027	0.14	3.72	1.27	0.003
	rs1805126	3	38567410	SCN5A	G	A	0.333	1.812	0.124	2.475e-48	0.364	0.742	0.329	0.024	0.657	0.071	2.515e-20	-0.035	0.021	0.098	1.384	0.984	0.16
	rs7374138	3	38580736	SCN5A	G	C	0.271	-2.282	0.145	7.548e-56	0.736	-1.973	0.389	3.815e-07	-0.504	0.081	5.588e-10	0.081	0.024	0.001	-2.167	1.144	0.058
4	rs343849	4	86882079	ARHGAP24	A	T	0.299	-2.074	0.126	3.125e-61	0.747	-2.116	0.37	1.081e-08	-0.033	0.072	0.654	0.027	0.021	0.207	-0.304	1.03	0.768
5	rs255292	5	172513472	BNIP1 / NKX2-5	C	A	0.422	-1.083	0.115	5.988e-21	0.371	-0.89	0.326	0.006	0.121	0.068	0.075	-0.047	0.02	0.018	1.679	0.935	0.073
6	rs3807989	7	115973477	CAV1	A	G	0.405	2.035	0.116	8.652e-69	0.621	2.062	0.332	5.241e-10	0.302	0.069	1.048e-05	-0.131	0.02	9.6e-11	-0.433	0.946	0.647
7	rs652673	11	75608939	WNT11	C	T	0.218	-0.827	0.151	4.408e-08	0.798	-0.537	0.455	0.238	0.046	0.086	0.598	-0.004	0.025	0.862	-0.758	1.195	0.526
8	rs17287293	12	24662145	C12orf67	G	A	0.145	-2.179	0.162	2.331e-41	0.954	-2.655	0.815	0.001	0.095	0.094	0.308	-0.148	0.029	3.48e-07	8.583	1.31	5.72e-11
9	rs1896312	12	113830807	TBX3	C	T	0.293	1.604	0.131	1.163e-34	0.753	0.28	0.387	0.469	-0.439	0.076	7.356e-09	-0.014	0.022	0.52	0.466	1.048	0.656
	rs6489974	12	113640913	TBX3	G	A	0.438	-0.973	0.116	4.499e-17	0.828	-0.609	0.427	0.154	0.107	0.068	0.116	0.003	0.02	0.879	-1.7	0.95	0.073
	rs11067228	12	113578643	TBX3	G	A	0.453	-0.939	0.128	2.443e-13	0.823	-0.794	0.419	0.058	0.177	0.072	0.014	0.07	0.02	0.0004696	-1.366	1.009	0.176
	rs35471	12	114014453	TBX3	G	A	0.184	0.686	0.145	2.196e-06	0.906	0.976	0.541	0.071	-0.176	0.085	0.039	0	0.025	0.987	1.088	1.211	0.369
10	rs6489953	12	113249145	TBX5	C	T	0.171	1.227	0.149	1.939e-16	0.623	0.04	0.324	0.902	0.507	0.089	1.019e-08	-0.128	0.027	2.96e-06	1.265	1.266	0.318
	rs11067104	12	113338472	TBX5	C	G	0.104	-1.381	0.228	1.286e-09	0.305	-0.151	0.371	0.684	-0.091	0.12	0.449	0.085	0.036	0.017	0.396	1.655	0.811
	PR INDEX SNPs in novel PR loci										Afr Am look-up				QRS look-up			Afib look-up			RR look-up
Locus	SNP	Chr	Position (bp, hg18)	Closest Gene	CA	NCA	CAF	Beta	SE	P-value	CAF	Beta	SE	P-value	Beta	SE	P-value	Beta	SE	P-value	Beta	SE	P-value
11	rs4648819	1	2194650	SKI	G	A	0.111	-1.735	0.278	4.676e-10	0.95	0.995	1.138	0.382	-0.531	0.168	0.002	-0.097	0.046	0.037	-1.502	2.412	0.534
12	rs7538988	1	51590129	EPS15	C	T	0.025	-2.129	0.373	1.14e-08	0.898	-0.13	1.016	0.898	-1.189	0.236	4.718e-07	0.194	0.066	0.003	-0.518	3.659	0.887
13	rs12127701	1	109639787	MYBPHL	G	A	0.064	1.668	0.276	1.539e-09	0.917	-0.588	0.651	0.366	0.077	0.151	0.61	-0.026	0.047	0.583	-0.28	2.085	0.893
14	rs11264339	1	153407272	KRTCAP2	T	C	0.483	-0.709	0.114	5.937e-10	0.646	-0.365	0.338	0.28	-0.001	0.067	0.988	-0.007	0.02	0.712	1.384	0.96	0.15
15	rs397637	1	226519951	OBSCN	T	G	0.282	0.769	0.125	7.108e-10	0.229	0.351	0.374	0.349	-0.135	0.074	0.068	0.02	0.022	0.347	0.512	1.047	0.625
16	rs3856447	2	8667717	ID2	A	G	0.394	1.218	0.114	1.196e-26	0.869	0.362	0.489	0.459	0.094	0.068	0.167	0.004	0.02	0.852	1.775	0.968	0.067
	rs10929536	2	8625973	ID2	A	G	0.485	1.17	0.122	1.043e-21	0.823	0.88	0.453	0.052	0.134	0.071	0.058	0.001	0.021	0.955	-1.147	0.981	0.242
17	rs2732860	2	102764766	TMEM182	G	A	0.516	-0.893	0.113	3.031e-15	0.641	-0.091	0.334	0.785	-0.088	0.067	0.189	-0.015	0.02	0.461	-1.588	0.957	0.097
	rs6543191	2	102922151	TMEM182	G	A	0.266	-0.87	0.143	1.239e-09	0.874	0.229	0.483	0.636	-0.069	0.077	0.369	-0.018	0.023	0.436	-1.642	1.063	0.122
18	rs13018106	2	164083448	FIGN	C	G	0.417	-0.776	0.115	1.528e-11	0.434	-0.818	0.318	0.01	-0.07	0.068	0.301	0.007	0.02	0.732	1.333	0.963	0.166
19	rs922984	2	179324132	TTN	T	C	0.073	1.518	0.226	1.786e-11	0.389	0.468	0.327	0.152	-0.199	0.129	0.124	0.075	0.037	0.044	4.122	1.779	0.021
	rs1873164	2	179461794	CCDC141	G	A	0.194	-0.723	0.154	2.546e-06	0.658	0.51	0.35	0.144	0.322	0.084	0.0001279	0.025	0.024	0.311	-6.095	1.185	2.713e-07
20	rs9826413	3	27809751	EOMES	T	A	0.058	2.024	0.359	1.694e-08	0.815	-0.609	0.519	0.241	0.093	0.218	0.669	-0.044	0.062	0.474	3.408	2.966	0.25
21	rs900669	3	69489492	FRMD4B	A	T	0.254	0.77	0.132	5.715e-09	0.649	1.173	0.336	0.0004842	-0.036	0.077	0.643	-0.028	0.023	0.219	-4.595	1.073	1.838e-05
22	rs13087058	3	73633918	PDZRN3	C	T	0.373	-0.982	0.117	5.821e-17	0.852	-0.773	0.575	0.179	0.117	0.069	0.091	0.031	0.02	0.115	-0.488	0.958	0.61
23	rs16858828	3	113113477	PHLDB2	C	A	0.178	0.853	0.153	2.412e-08	0.812	0.075	0.405	0.853	-0.028	0.087	0.751	-0.05	0.028	0.071	-2.33	1.224	0.057
24	rs6441111	3	158304502	CCNL1	C	T	0.518	0.817	0.125	6.958e-11	0.618	0.919	0.353	0.009	0.102	0.069	0.141	0.054	0.02	0.007	1.269	0.958	0.185
25	rs7638853	3	186833400	SENP2	A	G	0.339	-0.685	0.123	2.44e-08	0.351	-0.476	0.332	0.152	-0.247	0.07	0.0004271	-0.006	0.021	0.783	-0.751	0.978	0.443
26	rs17446418	4	114637455	CAMK2D	G	T	0.255	0.781	0.132	3.408e-09	0.918	-0.497	0.587	0.397	0.025	0.078	0.748	0.037	0.023	0.106	0.828	1.076	0.442
27	rs3733409	4	187864587	FAT1	T	C	0.134	0.949	0.171	2.673e-08	0.224	1.34	0.438	0.002	0.025	0.099	0.801	-0.011	0.029	0.695	0.401	1.36	0.768
28	rs7729395	5	102128475	PAM	T	C	0.048	2.361	0.365	1.003e-10	0.012	-0.199	3.396	0.953	0.203	0.195	0.298	0.122	0.058	0.035	1.414	2.947	0.631
29	rs11763856	7	35512312	HERPUD2	T	C	0.025	3.062	0.491	4.475e-10	0.008	10.7	6.845	0.118	1.194	0.258	3.529e-06	-0.145	0.089	0.104	7.083	4.023	0.078
	rs12673438	7	35427889	TBX20	G	T	0.061	1.36	0.255	9.387e-08	0.818	0.729	0.41	0.076	0.178	0.146	0.222	-0.012	0.044	0.778	-0.265	2.008	0.895
30	rs2129561	7	130614311	MKLN1	A	G	0.424	-0.973	0.124	3.392e-15	0.846	-0.499	0.457	0.274	-0.106	0.069	0.127	0.01	0.021	0.632	-1.332	0.984	0.176
31	rs881301	8	38451475	FGFR1	C	T	0.41	0.757	0.122	5.04e-10	0.686	-0.052	0.349	0.881	0.017	0.069	0.809	-0.033	0.02	0.099	1.052	0.971	0.279
32	rs12678719	8	106585230	ZFPM2	G	C	0.266	0.799	0.128	3.769e-10	0.392	0.728	0.328	0.026	-0.16	0.075	0.034	-0.024	0.022	0.282	-0.12	1.074	0.911
33	rs12359272	10	97355153	ALDH18A1	A	G	0.369	1.019	0.125	3.676e-16	0.077	0.082	0.619	0.895	0.016	0.07	0.814	0.005	0.02	0.814	-0.419	0.962	0.663
	rs1410059	10	97162585	SORBS1	C	T	0.466	-0.618	0.115	7.697e-08	0.418	0.157	0.319	0.623	-0.026	0.067	0.698	0.002	0.02	0.939	0.788	0.957	0.41
34	rs12257568	10	105512865	SH3PXD2A	T	C	0.407	1.036	0.12	5.828e-18	0.36	0.459	0.33	0.164	-0.11	0.07	0.117	0.026	0.02	0.198	-2.095	0.957	0.029
	rs10748858	10	105629504	OBFC1	G	T	0.41	-0.753	0.121	5.217e-10	0.798	-1.139	0.406	0.005	0.159	0.069	0.021	0.052	0.02	0.01	2.46	0.958	0.01
35	rs1372797	11	19971852	NAV2	T	G	0.119	-1.067	0.179	2.363e-09	0.201	-0.749	0.391	0.055	0.198	0.104	0.057	0.076	0.03	0.012	0.918	1.451	0.527
	rs12575413	11	19861066	NAV2	G	A	0.197	-0.743	0.168	9.397e-06	0.721	-0.161	0.366	0.66	-0.015	0.098	0.876	0.017	0.029	0.56	0.03	1.356	0.982
36	rs11067773	12	114712878	MED13L	C	T	0.086	-1.297	0.227	1.019e-08	0.943	-0.858	0.708	0.226	0.012	0.121	0.919	0.065	0.036	0.072	-0.013	1.684	0.994
37	rs718426	13	20983659	EFHA1	G	A	0.413	-1.158	0.114	3.248e-24	0.866	-0.813	0.475	0.087	0.021	0.068	0.755	0.049	0.02	0.014	1.899	0.941	0.044
38	rs2585897	13	20296979	XPO4	A	G	0.16	1.222	0.152	9.277e-16	0.181	1.043	0.409	0.011	-0.158	0.09	0.081	-0.025	0.027	0.345	0.326	1.287	0.8
39	rs9590974	13	46136718	LRCH1	C	A	0.342	1.097	0.121	1.024e-19	0.526	0.187	0.32	0.559	0.069	0.072	0.338	-0.022	0.021	0.297	1.179	0.988	0.233
40	rs11465506	14	22912501	IL25	A	G	0.017	-6.433	1.044	7.057e-10	0.007	2.213	7.655	0.773	-0.727	0.712	0.307	-0.21	0.167	0.209	34.055	9.701	0.0004475
	rs365990	14	22931651	MYH6	G	A	0.364	-0.705	0.124	1.2e-08	0.381	-0.989	0.357	0.006	-0.002	0.074	0.983	0.021	0.021	0.305	-7.671	1.02	5.345e-14
41	rs4901308	14	52449675	FERMT2	T	C	0.187	-0.835	0.149	2.035e-08	0.3	-0.204	0.349	0.559	-0.042	0.087	0.629	0.023	0.026	0.375	-0.393	1.203	0.744
42	rs17767398	14	70840238	SNORD56B	G	C	0.259	0.951	0.132	6.438e-13	0.783	0.64	0.38	0.092	-0.484	0.077	4.221e-10	-0.02	0.023	0.391	-0.344	1.101	0.755
43	rs904974	15	68234636	TLE3	T	C	0.162	1.062	0.194	4.528e-08	0.101	1.503	0.553	0.007	0.021	0.112	0.854	0.001	0.03	0.982	0.123	1.536	0.936
44	rs1984481	17	12578467	MYOCD	C	G	0.539	-0.81	0.12	1.373e-11	0.544	-0.583	0.323	0.071	-0.03	0.07	0.664	0.026	0.021	0.199	0.063	0.963	0.948
