# Supplementary material for: PR interval genome-wide association meta-analysis identifies 50 loci associated with atrial and atrioventricular electrical activity
Source: Nat Commun. 2018 Jul 25;9:2904. doi: 10.1038/s41467-018-04766-9 (PMC6060178; doi:10.1038/s41467-018-04766-9)
Supplement: Supplementary file 11 — Supplementary Data 9 [file 41467_2018_4766_MOESM11_ESM.xlsx]

## Sheet: Sheet1
European ancestry SNPs associated with Atrial Fibrillation (AF) [Christophersen, I.E. et al. Large-scale analyses of common and rare variants identify 12 new loci associated with atrial fibrillation. Nat Genet 49, 946-952 (2017).]
Locus	SNP	Chr	Closest Gene	CA	CAF	OR	95%CI	P-value	CAF	Beta	SE	P-value	Notes
1	rs11264280	1	KCNN3	T	0.31	1.12	1.09-1.15	6.4e-17	0.31	-0.022	0.128	0.864	Proxy: rs4578216 (CA=C, r2=0.96)
2	rs72700118	1	METTL11B/KIFAP3	A	0.12	1.14	1.10-1.19	2.6e-11	0.12	-0.158	0.197	0.421	Proxy: rs12122060 (CA=A, r2=1)
3	rs520525	1	PRRX1	A	0.71	1.12	1.09-1.15	6.4e-16	0.69	-0.021	0.132	0.873
4	rs3771537	2	ANXA4/GMCL1	A	0.53	1.09	1.06-1.12	7.9e-12	0.55	0.244	0.117	0.036
5	rs2540949	2	CEP68	A	0.61	1.08	1.06-1.11	2.9e-10	0.6	0.266	0.118	0.024	Proxy: rs2723065 (CA=A, r2=1)
6	rs2288327	2	TTN/TTN-AS1	G	0.2	1.09	1.06-1.13	2.1e-08	0.16	0.427	0.158	0.007	Proxy: rs890578 (CA=A, r2=1)
7	rs11718898	3	CAND2	C	0.65	1.08	1.05-1.10	4.7e-08	0.66	0.265	0.128	0.039
8	rs6843082	4	PITX2	G	0.25	1.45	1.41-1.49	3.4e-155	0.21	-0.656	0.145	0.65
9	rs337711	5	KCNN2	T	0.39	1.07	1.05-1.10	2.9e-08	0.38	-0.147	0.12	0.22
10	rs2967791	5	KLH3/WNT8A/FAM13B	T	0.54	1.07	1.05-1.10	2.7e-08	0.53	-0.103	0.114	0.369	Proxy:rs4371746 (CA=A, r2=0.95)
11	rs4946333	6	SLC35F1/PLN	G	0.5	1.08	1.05-1.10	1.9e-09	0.5	0.562	0.115	1.09e-06
12	rs12664873	6	GJA1	T	0.7	1.08	1.05-1.11	1.2e-08	0.68	-0.156	0.128	0.224	Proxy: rs13216675 (CA=T, r2=1)
13	rs1997572	7	CAV1/CAV2	G	0.59	1.1	1.08-1.13	6.6e-15	0.59	-1.828	0.207	1.2e-18	Discordant
14	rs7508	8	ASAH1/PCM1	A	0.72	1.09	1.06-1.12	5.2e-10	0.72	0.118	0.128	0.357
15	rs7026071	9	C9orf3	T	0.4	1.09	1.07-1.12	1.3e-12	0.41	-0.069	0.116	0.553	Proxy: rs7851726 (CA=T, r2=0.95)
16	rs7915134	10	SYNPO2L	C	0.85	1.12	1.08-1.16	1.7e-10	0.85	0.553	0.17	0.001	Proxy: rs7394178 (CA=G, r2=0.99)
17	rs11598047	10	NEURL1	G	0.16	1.18	1.14-1.21	1.7e-22	0.18	-0.045	0.158	0.774	Proxy: rs12253987 (CA=A, r2=0.74)
18	rs35176054	10	SH3PXD2A	A	0.13	1.14	1.10-1.18	8.6e-12	0.12	0.487	0.184	0.008	Proxy: rs12779039 (CA=C, r2=0.73)
19	rs75190942	11	KCNJ5	A	0.08	1.17	1.11-1.24	1.6e-08	0.08	0.14	0.306	0.648	Proxy: rs3765618 (CA=G, r2=0.77)
20	rs883079	12	TBX5	T	0.7	1.11	1.09-1.14	1.8e-15	0.72	-1.014	0.127	1.42e-15	Discordant
21	rs1152591	14	SYNE2	A	0.46	1.09	1.06-1.11	1e-10	0.49	0.375	0.119	0.002
22	rs74022964	15	HCN4	T	0.17	1.12	1.08-1.15	2.4e-11	0.15	-0.408	0.173	0.018	Proxy: rs7172038 CA=G, r2=0.87)
23	rs2106261	16	ZFHX3	T	0.19	1.2	1.17-1.24	8.1e-32	0.17	0.278	0.149	0.062
Supplementary Data 9: Examination in PR of index SNPs from AF, QRS, RR/HR European-ancestry GWAS.
European ancestry SNPs associated with QRS duration [Sotoodehnia, N. et al. Common variants in 22 loci are associated with QRS duration and cardiac ventricular conduction. Nature genetics 42, 1068-76 (2010).]
Locus	SNP	Chr	Closest Gene	CA	CAF	Beta	SE	P-value	CAF	Beta	SE	P-value	Notes
1	rs6801957	3	SCN10A	T	0.41	0.77	0.07	1.1e-28	0.407	3.805	0.118	7.935e-229
	rs9851724	3	SCN10A-SCN5A	C	0.33	-0.66	0.07	1.91e-20	0.322	-1.989	0.131	3.786e-52
	rs10865879	3	SCN5A/EXOG	T	0.25	-0.78	0.08	1.67e-24	0.244	-1.68	0.149	1.161e-29
	rs11710077	3	SCN5A	T	0.21	-0.84	0.09	5.74e-22	0.208	-1.974	0.155	5.369e-37
	rs11708996	3	SCN5A	C	0.16	0.79	0.1	1.26e-18	0.147	3.089	0.176	1.06e-68
	rs2051211	3	EXOG	G	0.26	-0.44	0.08	1.57e-08	0.255	-0.739	0.132	1.893e-08
2	rs9470361	6	CDKN1A	A	0.25	0.87	0.08	3e-27	0.242	0.69	0.138	5.635e-07
3	rs11153730	6	C6orf204-SLC35F1-PLN-BRD7P3	C	0.49	0.59	0.07	1.26e-18	0.498	-0.56	0.116	1.197e-06	Discordant
4	rs9436640	1	NFIA	G	0.46	-0.59	0.07	4.57e-18	0.466	0.295	0.123	0.016
5	rs13165478	5	HAND1-SAP30L	A	0.36	-0.55	0.07	7.36e-14	0.374	0.399	0.136	0.003
6	rs1362212	7	TBX20	A	0.18	0.69	0.09	1.12e-13	0.159	0.449	0.172	0.009
7	rs11848785	14	SIPA1L1	G	0.27	-0.5	0.08	1.04e-10	0.261	0.863	0.132	5.262e-11	Discordant
8	rs883079	12	TBX5	C	0.29	0.49	0.08	1.33e-10	0.279	1.014	0.127	1.4e-15
9	rs10850409	12	TBX3	A	0.27	-0.49	0.08	3.06e-10	0.269	1.562	0.131	5.609e-33	Discordant
10	rs7342028	10	VTI1A	T	0.27	0.48	0.08	4.95e-10	0.249	-0.097	0.137	0.477
11	rs991014	18	SETBP1	T	0.42	0.42	0.07	6.2e-10	0.412	0.056	0.121	0.646
12	rs17020136	2	HEATR5B-STRN	C	0.21	0.51	0.08	1.9e-08	0.198	-0.466	0.144	0.001	Discordant
13	rs4687718	3	TKT-PRKCD-CACNA1D	A	0.14	-0.63	0.11	6.25e-08	0.119	-0.053	0.187	0.776
14	rs7562790	2	CRIM1	G	0.4	0.39	0.07	8.22e-08	0.397	-0.31	0.114	0.007
15	rs17391905	1	C1orf185-RNF11-CDKN2C-FAF1	G	0.05	-1.35	0.23	3.26e-10	0.026	-2.137	0.375	1.177e-08
16	rs9912468	17	PRKCA	G	0.43	0.39	0.07	1.06e-08	0.434	0.392	0.119	0.001
17	rs7784776	7	IGFBP3	G	0.43	0.39	0.07	1.28e-08	0.424	0.304	0.13	0.019
18	rs4074536	1	CASQ2	C	0.29	-0.42	0.07	2.36e-08	0.287	0.143	0.132	0.278
19	rs1886512	13	KLF12	A	0.37	-0.4	0.07	1.27e-08	0.365	-0.315	0.136	0.02
20	rs2242285	3	LRIG1-SLC25A26	A	0.42	0.37	0.07	1.09e-08	0.419	0.566	0.117	1.326e-06
21	rs1733724	10	DKK1	A	0.25	0.49	0.09	3.05e-08	0.253	-0.288	0.157	0.066
22	rs17608766	17	GOSR2	C	0.16	0.53	0.1	4.75e-10	0.142	0.376	0.18	0.037
European ancestry SNPs associated with resting heart rate (RR) [Eijgelsheim, M. et al. Genome-wide association analysis identifies multiple loci related to resting heart rate. Human molecular genetics 19, 3885-94 (2010).]
Locus	SNP	Chr	Closest Gene	CA	CAF	Beta	SE	P-value	CAF	Beta	SE	P-value	Notes
1	rs2745967	1	CD34	G	0.37	5.4	0.98	3.2E−8	0.383	0.113	0.118	0.337
2	rs281868	6	SLC35F1/PLN	G	0.5	−6.3	0.99	1.5E−10	0.502	0.547	0.112	1.068e-06	Discordant
3	rs11154022	6	GJA1	A	0.33	5.8	1.05	3.5E−8	0.325	-0.172	0.141	0.221
	rs9398652	6	GJA1	A	0.1	−12.6	1.56	7.7E−16	0.095	0.301	0.2	0.133
4	rs314370	7	SLC12A9	C	0.19	−7.6	1.21	2.3E−10	0.191	0.337	0.149	0.024
	rs12666989	7	UFSP1	C	0.18	−7.0	1.21	9.4E−9	0.183	0.384	0.168	0.022
5	rs174547	11	FADS1	C	0.33	−6.2	1.01	8.2E−10	0.336	-0.439	0.127	0.001
6	rs17287293	12	C12orf67/SOX5	G	0.15	8.6	1.31	5.7E−11	0.145	-2.179	0.162	2.378e-41	Discordant
7	rs365990	14	MYH6/MYH7	G	0.37	−7.7	1.02	5.4E−14	0.364	-0.705	0.124	1.2e-08
	rs452036	14	MYH6/MYH7	A	0.36	−7.8	1	8.1E−15	0.354	-0.644	0.127	3.689e-07
	rs223116	14	NGDN	A	0.24	−7.4	1.3	1.1E−8	0.235	-0.017	0.153	0.911
European ancestry SNPs associated with resting heart rate (HR) [den Hoed, M. et al. Identification of heart rate-associated loci and their effects on cardiac conduction and rhythm disorders. Nature genetics 45, 621-31 (2013).]
Locus	SNP	Chr	Closest Gene	CA	CAF	Beta	SE	P-value	CAF	Beta	SE	P-value	Notes
1	rs365990	14	MYH6	G	0.353	0.564	0.047	5.39E−45	0.364	-0.705	0.124	1.2e-08	Discordant
2	rs1015451	6	GJA1	C	0.102	0.713	0.072	1.14E−33	0.096	0.286	0.203	0.159
3	rs13245899	7	ACHE	G	0.195	0.447	0.055	7.67E−27	0.189	0.296	0.149	0.047
4	rs11118555	1	CD46	A	0.124	0.612	0.069	3.88E−26	0.119	0.244	0.181	0.178
5	rs174549	11	FADS1	A	0.31	0.358	0.047	1.38E−22	0.299	-0.452	0.131	0.001	Discordant
6	rs11153730	6	SLC35F1	T	0.509	0.381	0.044	7.55E−21	0.498	0.564	0.116	1.197e-06
7	rs17287293	12	LINC00477(C12orf67)	A	0.85	0.444	0.062	3.07E−20	0.855	2.179	0.162	2.378e-41
8	rs6127471	20	KIAA1755	C	0.54	0.429	0.045	5.22E−29	0.533	0.174	0.121	0.152
9	rs17362588	2	CCDC141	A	0.114	0.736	0.077	3.57E−26	0.12	-0.978	0.201	1.068e-06	Discordant
10	rs7980799	12	SYT10	A	0.401	0.377	0.046	6.22E−24	0.41	0.028	0.122	0.821
11	rs4489968	15	HCN4	T	0.843	0.513	0.06	3.82E−20	0.855	0.415	0.173	0.016
12	rs7612445	3	GNB4	G	0.816	0.358	0.06	1.86E−14	0.81	-0.401	0.153	0.009
13	rs17796783	14	FLRT2	T	0.716	0.334	0.049	2.69E−13	0.699	-0.336	0.125	0.007
14	rs2350782	7	CHRM2	C	0.116	0.505	0.078	1.26E−12	0.096	-0.288	0.225	0.201
15	rs6882776	5	NKX2-5	G	0.68	0.301	0.051	2.29E−12	0.717	0.744	0.142	1.533e-07
16	rs180242	7	GNG11	T	0.333	0.316	0.053	6.78E−12	0.34	-0.047	0.137	0.729
17	rs13030174	2	B3GNT7	A	0.733	0.3	0.051	1.04E−10	0.745	-0.215	0.131	0.101
18	rs9647379	3	FNDC3B	C	0.4	0.206	0.047	1.17E−9	0.393	0.359	0.128	0.005
19	rs2067615	12	RFX4	A	0.49	0.278	0.044	1.58E−9	0.498	-0.242	0.116	0.038
20	rs826838	12	CPNE8	C	0.443	0.234	0.045	3.73E−9	0.439	0.105	0.114	0.357
21	rs4140885	2	TFPI	A	0.317	0.217	0.049	4.72E−8	0.32	-0.107	0.14	0.446
